# Supplementary material for: Low-arginine and low-protein diets induce hepatic lipid accumulation through different mechanisms in growing rats
Source: Nutr Metab (Lond). 2020 Aug 3;17:60. doi: 10.1186/s12986-020-00477-5 (PMC7398226; doi:10.1186/s12986-020-00477-5)
Supplement: Supplementary file 2 — Additional file 2: Table S1 Plasma glucose and insulin levels in rats fed the 5PAA and low Arg diets. Table S2 List of apolipoprotein genes. [file 12986_2020_477_MOESM2_ESM.xlsx]

## Sheet: Supplemental Table 1
Supplemental Table 1
	Plasma glucose (mg/dl)								Plasma insulin (ng/ml)
	Fasting				Feeding				Fasting			Feeding
15PAA	127.2	±	6.5	a	202.1	±	7.6		0.34	±	0.1	3.22	±	0.22	ab
5PAA	141.7	±	6.3	ab	195.7	±	9.2		0.57	±	0.23	1.94	±	0.38	a
Low Arg	156.3	±	3.6	b	208.6	±	8.9		0.58	±	0.1	4.58	±	0.63	b
Data are shown as the mean +/- S.E.M.
Different superscript letters denote significant differences (p<0.05)

## Sheet: Supplemental Table 2
Supplemental Table 2 List of apolipoprotein genes
Gene symbol	Gene titile	Signal			Fold change		Probe set ID
		15PAA	5PAA	Low Arg	5PAA vs. 15PAA	Low Arg vs. 15PAA
Apoa1	apolipoprotein A-I	5672.8	4201.6	3789.2	0.812252	0.574349	1368335_at
Apoa1bp	apolipoprotein A-I binding protein	424.5	410.6	604.9	1	1	1367520_at
Apoa2	apolipoprotein A-II	8921.6	6917.8	9173.8	0.812252	0.812252	1369727_at
Apoa4	apolipoprotein A-IV	1612.7	1904.1	933.8	1.1487	0.466516	1368520_at
Apoa5	apolipoprotein A-V	1617.3	1078.5	1861.5	0.707107	0.870551	1369011_at
Apob	apolipoprotein B	9661.4	8799	9768.9	0.933033	0.812252	1388190_at
Apob	apolipoprotein B	45.5	47.2	42.2	1.07177	0.615572	1371157_at
Apobec1	apolipoprotein B mRNA editing enzyme, catalytic polypeptide 1	74.3	72.4	44.1	0.933033	0.5	1368270_at
Apobec2	apolipoprotein B mRNA editing enzyme, catalytic polypeptide-like 2	5.6	4.8	17.6	1.23114	2	1371492_at
Apobec3b	apolipoprotein B mRNA editing enzyme, catalytic polypeptide-like 3B	1.3	1.5	0.6	0.659754	0.870551	1392810_at
Apobr	apolipoprotein B receptor	2.6	2.8	2.6	2.63902	0.870551	1384929_at
Apoc1	apolipoprotein C-I	8666.2	7744.3	8989.6	0.870551	0.812252	1368587_at
Apoc2	apolipoprotein C-II	6828.2	5860	6853.1	0.933033	0.812252	1393139_at
Apoc3	apolipoprotein C-III	10776.9	10266.7	10653.8	0.933033	0.812252	1370009_at
Apoc4	apolipoprotein C-IV	2265.8	2022.8	3322.7	0.933033	1.1487	1384417_at
Apod	apolipoprotein D	9.8	6	13.1	0.659754	0.870551	1398258_at
Apoe	apolipoprotein E	7098.4	6911.9	6992.2	0.933033	0.757858	1370862_at
Apoh	apolipoprotein H (beta-2-glycoprotein I)	8351.4	8174.6	8295.6	0.933033	0.812252	1389350_at
Apol9a	apolipoprotein L 9a	91.7	77.7	106.5	0.933033	0.812252	1376496_at
Apol3	apolipoprotein L, 3	84.1	92.6	104.5	0.933033	0.812252	1379604_at
LOC100910885	apolipoprotein L3-like	357.6	234.5	348.9	0.707107	0.812252	1372604_at
Apom	apolipoprotein M	2275.3	1634.3	2960.2	0.707107	0.933033	1386980_at
Apon	apolipoprotein N	1124.1	880.8	1538.6	0.812252	1.07177	1393826_at
Apoo	apolipoprotein O	190.5	278.7	198.3	1.41421	0.870551	1375297_at
Apool	apolipoprotein O-like	277.3	348.9	254.8	1.23114	0.757858	1389148_at
DNA Microarray analysis DNA microarray was performed on total RNA samples (250 ng) generated by pooling equal amounts of hepatic RNA from rats in the same group. Amplified antisense RNA synthesis, purification, and fragmentation were performed according to the footnote to Supplementary Table 2. The amplified antisense RNA was hybridized in hybridization cocktail to a GeneChip® Rat Genome 230 2.0 …
